# Supplementary material for: The genome of Ricinus communis encodes a single glycolate oxidase with different functions in photosynthetic and heterotrophic organs
Source: Planta. 2020 Nov 10;252(6):100. doi: 10.1007/s00425-020-03504-0 (PMC7655567; doi:10.1007/s00425-020-03504-0)
Supplement: Supplementary file 3 — Supplementary Table S2 Normalized peak areas of metabolites normalized per DW and FW measured by GC/MS including results of two-way Anova with subsequent Tukey post-hoc test (XLSX 35 KB) [file 425_2020_3504_MOESM3_ESM.xlsx]

## Sheet: normalized Peak areas per DW
Normalized peak areas of metabolites per DW measured by GC/MS. n = 3; ± SE; S = dry seed; gE = embryo of germinated seed; ES = endosperm of germinated seed; L = leaf; R = root.
			m	m	m	m	m		SE	SE	SE	SE	SE
ID	Metabolite Ontology 1	Metabolite Ontology 2	S	gE	ES	L	R		S	gE	ES	L	R
Aspartic Acid	Amino acids, related	Aspartate family	46.6196	1822.84	309.727	154.16	114.262		12.7008	785.178	5.64077	51.1341	19.0705
Lysine	Amino acids, related	Aspartate family	1.16905	63.118	25.3354	1.02715	2.29224		0.391264	30.3393	3.81296	0.222151	0.159344
Threonine	Amino acids, related	Aspartate family	5.70241	417.524	212.032	19.598	12.8317		1.98838	180.228	23.0208	7.35018	2.02025
b Alanine	Amino acids, related	Diverse amino acids, related	0.221182	16.6515	1.0328	0.150043	0.975617		0.0489471	6.12369	0.0988526	0.0317716	0.0671983
Malonic Acid	dicarboxylic acid	fatty acid metabolism	0.0308833	0.38929	0.0480129	0.393357	0.953458		0.00451492	0.16104	0.00180029	0.0150331	0.053777
Lactate	Organic acids	Fermentation	91.1138	831.421	191.192	401.981	2134.26		7.44679	305.801	21.3657	33.9514	84.5829
Fructose	Carbohydrates, related	Free sugars	2.87303	1730.94	722.579	1095.12	6910.88		0.7443	698.406	117.705	27.7433	1579.76
Glucose	Carbohydrates, related	Free sugars	2.06836	1131.35	315.198	695.735	1802.5		0.395758	445.394	88.2744	92.8319	669.657
Sucrose	Carbohydrates, related	Free sugars	1113.85	9467.56	3337.77	3969.65	5829.07		11.7476	3727.04	218.87	225.044	166.804
Xylose	Carbohydrates, related	Free sugars	1.98895	231.744	3.65327	12.2092	221.175		0.295911	113.645	0.637278	0.970776	47.523
Gaba	Amino acids, related	Glutamate family	3.17653	264.586	27.635	14.1133	14.5296		1.19088	115.569	3.6574	1.26174	2.11814
Glutamic Acid	Amino acids, related	Glutamate family	113.149	2290.91	922.928	335.467	103.345		28.0544	905.69	48.6345	85.9913	19.423
Proline	Amino acids, related	Glutamate family	0.997415	321.52	145.261	0.714423	0.259638		0.497748	151.083	15.3092	0.381624	0.149418
a Ketoglutarate	Organic acids	TCA cycle	0.0137907	6.04774	0.686146	13.0293	31.9593		0.00105735	2.18007	0.0377943	1.96636	1.88178
Citric Acid	Organic acids	TCA cycle	116.413	1156.43	241.487	950.908	1801.37		40.7118	561.165	29.5864	36.599	282.444
Fumaric Acid	Organic acids	TCA cycle	2.76206	67.2406	13.2588	134.86	101.196		0.489626	28.632	1.18699	8.11623	6.00648
Malic Acid	Organic acids	TCA cycle	36.0813	1020.74	424.952	1177.26	5412.88		11.1349	475.448	32.0708	31.7309	239.947
Succinic Acid	Organic acids	TCA cycle	1.87986	26.2769	5.05343	13.9146	55.0176		0.102033	9.0097	0.643182	1.54902	1.89127
Glycine	Amino acids, related	Photorespiration	10.6754	209.528	122.395	11.9415	74.0633		2.06193	91.5081	3.76324	0.801169	2.94028
Serine	Amino acids, related	Photorespiration	22.6273	1825.22	672.334	78.7718	63.1437		7.23088	774.755	44.435	22.5872	5.77795
Glyceric Acid	Organic acids	Photorespiration	2.59642	36.6895	18.5315	419.224	93.8656		0.41807	15.655	1.5627	60.9208	5.87988
Glycolic Acid	Organic acids	Photorespiration	3.79244	35.7372	6.53587	18.0255	127.39		0.244971	12.9025	0.314801	1.18995	7.83837
a Alanine	Amino acids, related	Pyruvate family	29.6304	1892.62	715.075	53.4559	38.1018		8.12666	826.195	19.9532	13.9812	2.87668
Isoleucine	Amino acids, related	Pyruvate family	4.61737	835.057	438.265	2.42467	1.65496		2.92631	295.271	32.6403	0.445009	0.681232
Leucine	Amino acids, related	Pyruvate family	4.99814	447.722	325.741	1.43	0.707747		3.26105	156.965	20.2139	0.175886	0.246513
Valine	Amino acids, related	Pyruvate family	12.8429	1844.37	601.665	11.9863	10.3748		6.76116	637.43	32.8103	1.73655	3.4622
Phenylalanine	Amino acids, related	Shikimate family	15.5549	465.338	305.345	8.18265	4.81462		4.89444	147.668	14.7299	1.33709	0.586384
Shikimate	Amino acids, related	Shikimate family	1.24862	153.188	6.40644	1754.09	117.683		0.712775	60.2954	2.91495	147.563	10.5897
Quinic Acid	Secondary metabolism	Simple phenols	10.2063	34.0049	1.49881	1668.88	23.7779		8.1285	13.8937	0.301974	57.1277	0.469292
Gluconic Acid	Carbohydrates, related	Sugar acids	56.8571	508.317	98.8454	230.958	1362.52		5.6135	199.692	2.47226	22.27	47.5226
Myoinositol	Carbohydrates, related	Sugar alcohols	111.271	3488.55	870.602	1725.69	2183		25.744	1414.02	37.853	51.9557	344.613
Methionine	Amino acids, related	Sulfurous amino acids	3.67033	205.805	113.886	5.36587	23.5457		1.34802	81.1649	5.74568	0.864631	0.957468
Glycerol	Complex lipids, fatty acids, related	Triglyceride	143.069	971.7	261.112	522.53	2255.8		3.08625	401.365	18.9629	41.6607	59.5146
Ornithine	Amino acids, related	Urea cycle, related	0.458137	23.8791	4.84533	0.189645	0.769733		0.145954	10.4511	0.613188	0.0333886	0.0900565
Maleic Acid	Organic acids		0.188451	2.2781	2.09158	10.0962	14.2376		0.0104986	0.784575	0.13308	0.606703	1.40258

## Sheet: Anova_DW
Normalized peak areas of metabolites per DW tested for significant differences with two-way Anova with subsequent Tukey post-hoc test. ns P > 0.05; * P ≤ 0.05; ** P ≤ 0.01; *** P ≤ 0.001; **** P ≤ 0.0001
Tukey's multiple comparisons test	Significant?	Summary
Aspartic Acid
Seed vs. gE	Yes	****
Seed vs. ES	No	ns
Seed vs. L	No	ns
Seed vs. R	No	ns
gE vs. ES	Yes	**
gE vs. L	Yes	***
gE vs. R	Yes	***
ES vs. L	No	ns
ES vs. R	No	ns
L vs. R	No	ns
Lysine
Seed vs. gE	Yes	****
Seed vs. ES	No	ns
Seed vs. L	No	ns
Seed vs. R	No	ns
gE vs. ES	Yes	*
gE vs. L	Yes	****
gE vs. R	Yes	****
ES vs. L	No	ns
ES vs. R	No	ns
L vs. R	No	ns
Threonine
Seed vs. gE	Yes	****
Seed vs. ES	No	ns
Seed vs. L	No	ns
Seed vs. R	No	ns
gE vs. ES	No	ns
gE vs. L	Yes	***
gE vs. R	Yes	****
ES vs. L	No	ns
ES vs. R	No	ns
L vs. R	No	ns
b Alanine
Seed vs. gE	Yes	****
Seed vs. ES	No	ns
Seed vs. L	No	ns
Seed vs. R	No	ns
gE vs. ES	Yes	***
gE vs. L	Yes	****
gE vs. R	Yes	***
ES vs. L	No	ns
ES vs. R	No	ns
L vs. R	No	ns
Malonic Acid
Seed vs. gE	No	ns
Seed vs. ES	No	ns
Seed vs. L	No	ns
Seed vs. R	Yes	****
gE vs. ES	No	ns
gE vs. L	No	ns
gE vs. R	Yes	*
ES vs. L	No	ns
ES vs. R	Yes	***
L vs. R	Yes	*
Lactate
Seed vs. gE	No	ns
Seed vs. ES	No	ns
Seed vs. L	No	ns
Seed vs. R	Yes	****
gE vs. ES	No	ns
gE vs. L	No	ns
gE vs. R	Yes	*
ES vs. L	No	ns
ES vs. R	Yes	***
L vs. R	Yes	**
Fructose
Seed vs. gE	No	ns
Seed vs. ES	No	ns
Seed vs. L	No	ns
Seed vs. R	Yes	****
gE vs. ES	No	ns
gE vs. L	No	ns
gE vs. R	Yes	**
ES vs. L	No	ns
ES vs. R	Yes	***
L vs. R	Yes	***
Glucose
Seed vs. gE	Yes	*
Seed vs. ES	No	ns
Seed vs. L	No	ns
Seed vs. R	Yes	****
gE vs. ES	No	ns
gE vs. L	No	ns
gE vs. R	No	ns
ES vs. L	No	ns
ES vs. R	Yes	**
L vs. R	Yes	*
Sucrose
Seed vs. gE	Yes	***
Seed vs. ES	No	ns
Seed vs. L	No	ns
Seed vs. R	No	ns
gE vs. ES	Yes	*
gE vs. L	No	ns
gE vs. R	No	ns
ES vs. L	No	ns
ES vs. R	No	ns
L vs. R	No	ns
Xylose
Seed vs. gE	Yes	****
Seed vs. ES	No	ns
Seed vs. L	No	ns
Seed vs. R	Yes	***
gE vs. ES	Yes	****
gE vs. L	Yes	***
gE vs. R	No	ns
ES vs. L	No	ns
ES vs. R	Yes	***
L vs. R	Yes	***
Gaba
Seed vs. gE	Yes	****
Seed vs. ES	No	ns
Seed vs. L	No	ns
Seed vs. R	No	ns
gE vs. ES	Yes	***
gE vs. L	Yes	***
gE vs. R	Yes	***
ES vs. L	No	ns
ES vs. R	No	ns
L vs. R	No	ns
Glutamic Acid
Seed vs. gE	Yes	***
Seed vs. ES	No	ns
Seed vs. L	No	ns
Seed vs. R	No	ns
gE vs. ES	Yes	*
gE vs. L	Yes	***
gE vs. R	Yes	****
ES vs. L	No	ns
ES vs. R	No	ns
L vs. R	No	ns
Proline
Seed vs. gE	Yes	****
Seed vs. ES	No	ns
Seed vs. L	No	ns
Seed vs. R	No	ns
gE vs. ES	No	ns
gE vs. L	Yes	****
gE vs. R	Yes	****
ES vs. L	No	ns
ES vs. R	No	ns
L vs. R	No	ns
a Ketoglutarate
Seed vs. gE	No	ns
Seed vs. ES	No	ns
Seed vs. L	No	ns
Seed vs. R	Yes	****
gE vs. ES	No	ns
gE vs. L	No	ns
gE vs. R	Yes	**
ES vs. L	No	ns
ES vs. R	Yes	****
L vs. R	Yes	*
Citric Acid
Seed vs. gE	No	ns
Seed vs. ES	No	ns
Seed vs. L	No	ns
Seed vs. R	Yes	***
gE vs. ES	No	ns
gE vs. L	No	ns
gE vs. R	No	ns
ES vs. L	No	ns
ES vs. R	Yes	***
L vs. R	No	ns
Fumaric Acid
Seed vs. gE	No	ns
Seed vs. ES	No	ns
Seed vs. L	Yes	****
Seed vs. R	Yes	**
gE vs. ES	No	ns
gE vs. L	No	ns
gE vs. R	No	ns
ES vs. L	Yes	***
ES vs. R	Yes	*
L vs. R	No	ns
Malic Acid
Seed vs. gE	No	ns
Seed vs. ES	No	ns
Seed vs. L	No	ns
Seed vs. R	Yes	****
gE vs. ES	No	ns
gE vs. L	No	ns
gE vs. R	Yes	**
ES vs. L	No	ns
ES vs. R	Yes	***
L vs. R	Yes	**
Succinic Acid
Seed vs. gE	No	ns
Seed vs. ES	No	ns
Seed vs. L	No	ns
Seed vs. R	Yes	****
gE vs. ES	No	ns
gE vs. L	No	ns
gE vs. R	No	ns
ES vs. L	No	ns
ES vs. R	Yes	***
L vs. R	Yes	**
Glycine
Seed vs. gE	Yes	***
Seed vs. ES	No	ns
Seed vs. L	No	ns
Seed vs. R	No	ns
gE vs. ES	No	ns
gE vs. L	Yes	***
gE vs. R	Yes	*
ES vs. L	No	ns
ES vs. R	No	ns
L vs. R	No	ns
Serine
Seed vs. gE	Yes	****
Seed vs. ES	No	ns
Seed vs. L	No	ns
Seed vs. R	No	ns
gE vs. ES	Yes	*
gE vs. L	Yes	****
gE vs. R	Yes	****
ES vs. L	No	ns
ES vs. R	No	ns
L vs. R	No	ns
Glyceric Acid
Seed vs. gE	No	ns
Seed vs. ES	No	ns
Seed vs. L	Yes	****
Seed vs. R	No	ns
gE vs. ES	No	ns
gE vs. L	Yes	***
gE vs. R	No	ns
ES vs. L	Yes	****
ES vs. R	No	ns
L vs. R	Yes	**
Glycolic Acid
Seed vs. gE	No	ns
Seed vs. ES	No	ns
Seed vs. L	No	ns
Seed vs. R	Yes	****
gE vs. ES	No	ns
gE vs. L	No	ns
gE vs. R	Yes	**
ES vs. L	No	ns
ES vs. R	Yes	***
L vs. R	Yes	***
a Alanine
Seed vs. gE	Yes	****
Seed vs. ES	No	ns
Seed vs. L	No	ns
Seed vs. R	No	ns
gE vs. ES	Yes	*
gE vs. L	Yes	****
gE vs. R	Yes	****
ES vs. L	No	ns
ES vs. R	No	ns
L vs. R	No	ns
Isoleucine
Seed vs. gE	Yes	****
Seed vs. ES	No	ns
Seed vs. L	No	ns
Seed vs. R	No	ns
gE vs. ES	No	ns
gE vs. L	Yes	****
gE vs. R	Yes	****
ES vs. L	No	ns
ES vs. R	No	ns
L vs. R	No	ns
Leucine
Seed vs. gE	Yes	****
Seed vs. ES	Yes	**
Seed vs. L	No	ns
Seed vs. R	No	ns
gE vs. ES	No	ns
gE vs. L	Yes	****
gE vs. R	Yes	****
ES vs. L	Yes	**
ES vs. R	Yes	**
L vs. R	No	ns
Valine
Seed vs. gE	Yes	****
Seed vs. ES	No	ns
Seed vs. L	No	ns
Seed vs. R	No	ns
gE vs. ES	Yes	*
gE vs. L	Yes	****
gE vs. R	Yes	****
ES vs. L	No	ns
ES vs. R	No	ns
L vs. R	No	ns
Phenylalanine
Seed vs. gE	Yes	****
Seed vs. ES	Yes	*
Seed vs. L	No	ns
Seed vs. R	No	ns
gE vs. ES	No	ns
gE vs. L	Yes	****
gE vs. R	Yes	****
ES vs. L	Yes	*
ES vs. R	Yes	*
L vs. R	No	ns
Shikimate
Seed vs. gE	No	ns
Seed vs. ES	No	ns
Seed vs. L	Yes	****
Seed vs. R	No	ns
gE vs. ES	No	ns
gE vs. L	Yes	***
gE vs. R	No	ns
ES vs. L	Yes	****
ES vs. R	No	ns
L vs. R	Yes	***
Quinic Acid
Seed vs. gE	No	ns
Seed vs. ES	No	ns
Seed vs. L	Yes	****
Seed vs. R	No	ns
gE vs. ES	No	ns
gE vs. L	Yes	****
gE vs. R	No	ns
ES vs. L	Yes	****
ES vs. R	No	ns
L vs. R	Yes	****
Gluconic Acid
Seed vs. gE	No	ns
Seed vs. ES	No	ns
Seed vs. L	No	ns
Seed vs. R	Yes	****
gE vs. ES	No	ns
gE vs. L	No	ns
gE vs. R	Yes	*
ES vs. L	No	ns
ES vs. R	Yes	***
L vs. R	Yes	**
Myoinositol
Seed vs. gE	Yes	****
Seed vs. ES	No	ns
Seed vs. L	No	ns
Seed vs. R	Yes	*
gE vs. ES	Yes	**
gE vs. L	No	ns
gE vs. R	No	ns
ES vs. L	No	ns
ES vs. R	No	ns
L vs. R	No	ns
Methionine
Seed vs. gE	Yes	****
Seed vs. ES	No	ns
Seed vs. L	No	ns
Seed vs. R	No	ns
gE vs. ES	No	ns
gE vs. L	Yes	****
gE vs. R	Yes	***
ES vs. L	No	ns
ES vs. R	No	ns
L vs. R	No	ns
Glycerol
Seed vs. gE	No	ns
Seed vs. ES	No	ns
Seed vs. L	No	ns
Seed vs. R	Yes	***
gE vs. ES	No	ns
gE vs. L	No	ns
gE vs. R	No	ns
ES vs. L	No	ns
ES vs. R	Yes	***
L vs. R	Yes	**
Ornithine
Seed vs. gE	Yes	****
Seed vs. ES	No	ns
Seed vs. L	No	ns
Seed vs. R	No	ns
gE vs. ES	Yes	**
gE vs. L	Yes	****
gE vs. R	Yes	****
ES vs. L	No	ns
ES vs. R	No	ns
L vs. R	No	ns
Maleic Acid
Seed vs. gE	No	ns
Seed vs. ES	No	ns
Seed vs. L	Yes	*
Seed vs. R	Yes	****
gE vs. ES	No	ns
gE vs. L	No	ns
gE vs. R	Yes	***
ES vs. L	No	ns
ES vs. R	Yes	***
L vs. R	No	ns

## Sheet: normalized Peak areas per FW
Normalized peak areas of metabolites per FW measured by GC/MS. n = 3; ± SE; S = dry seed; gE = embryo of germinated seed; ES = endosperm of germinated seed; L = leaf; R = root.
			m	m	m	m	m		SE	SE	SE	SE	SE
ID	Metabolite Ontology 1	Metabolite Ontology 2	S	gE	ES	L	R		S	gE	ES	L	R
Aspartic Acid	Amino acids, related	Aspartate family	44.6455	355.297	149.489	33.6118	6.25627		12.1179	126.002	7.88249	12.9351	1.28667
Lysine	Amino acids, related	Aspartate family	1.11917	12.261	12.3032	0.219929	0.122702		0.373224	4.99701	2.04449	0.059511	0.00683661
Threonine	Amino acids, related	Aspartate family	5.45812	81.5755	101.423	4.29598	0.701857		1.89594	28.9334	9.17975	1.82807	0.137597
b Alanine	Amino acids, related	Diverse amino acids, related	0.211883	3.28135	0.497974	0.0319846	0.0528496		0.0467537	0.950515	0.0525019	0.00831269	0.00566553
Malonic Acid	dicarboxylic acid	fatty acid metabolism	0.0295959	0.0765584	0.0232261	0.0814819	0.0513562		0.00432678	0.0256595	0.00168673	0.00405817	0.00374122
Lactate	Organic acids	Fermentation	87.3228	165.533	93.1966	84.0258	114.264		7.15066	47.5847	13.506	9.73993	0.524306
Fructose	Carbohydrates, related	Free sugars	2.75455	342.311	345.982	228.153	380.795		0.715882	111.288	55.9276	17.2861	100.869
Glucose	Carbohydrates, related	Free sugars	1.98318	223.388	151.001	142.601	100.863		0.381378	70.1169	43.3078	14.6781	40.992
Sucrose	Carbohydrates, related	Free sugars	1067.46	1869.81	1597.41	831.775	313.751		10.541	586.9	59.0026	93.7664	16.7997
Xylose	Carbohydrates, related	Free sugars	1.90579	44.4374	1.72659	2.56339	12.1268		0.282837	18.7715	0.238044	0.339452	2.92132
Gaba	Amino acids, related	Glutamate family	3.04145	51.3418	13.5007	2.88889	0.793685		1.13779	18.6655	2.16831	0.126274	0.146051
Glutamic Acid	Amino acids, related	Glutamate family	108.387	451.433	442.158	72.2167	5.67061		26.8072	142.483	9.12538	22.3662	1.29027
Proline	Amino acids, related	Glutamate family	0.95429	62.1047	69.6583	0.160736	0.0148369		0.475232	24.6968	6.81689	0.0922087	0.00887855
a Ketoglutarate	Organic acids	TCA cycle	0.0132132	1.2002	0.329985	2.76732	1.71338		0.000998429	0.334578	0.0191962	0.558159	0.0883995
Citric Acid	Organic acids	TCA cycle	111.641	222.942	115.173	198.258	95.1983		39.1477	92.2688	10.9569	17.0028	12.2555
Fumaric Acid	Organic acids	TCA cycle	2.64784	13.1902	6.34443	27.74	5.42468		0.471394	4.59216	0.43126	0.385013	0.279328
Malic Acid	Organic acids	TCA cycle	34.5946	198.308	203.354	243.489	290.388		10.7048	77.6268	9.80854	7.23112	11.7955
Succinic Acid	Organic acids	TCA cycle	1.80137	5.23583	2.4021	2.94132	2.95045		0.0961638	1.36293	0.212865	0.494895	0.077351
Glycine	Amino acids, related	Photorespiration	10.2264	40.8735	58.8319	2.49119	3.96883		1.96674	14.7263	1.65244	0.246664	0.0978278
Serine	Amino acids, related	Photorespiration	21.661	357.06	322.655	17.0112	3.42933		6.89335	123.898	18.1464	5.75114	0.446944
Glyceric Acid	Organic acids	Photorespiration	2.48768	7.19049	8.96011	89.0233	5.07886		0.399257	2.51006	0.962796	18.0442	0.494719
Glycolic Acid	Organic acids	Photorespiration	3.63451	7.13042	3.13518	3.76109	6.84656		0.234721	2.00217	0.0938413	0.372741	0.45572
a Alanine	Amino acids, related	Pyruvate family	28.3844	367.575	343.47	11.4867	2.06546		7.77285	133.251	3.71692	3.57627	0.233256
Isoleucine	Amino acids, related	Pyruvate family	4.41484	166.288	209.469	0.505591	0.0929741		2.7946	45.1802	7.74048	0.097284	0.0414125
Leucine	Amino acids, related	Pyruvate family	4.77854	89.2391	156.011	0.301169	0.039502		3.11445	23.9719	5.22617	0.0510069	0.0150766
Valine	Amino acids, related	Pyruvate family	12.2845	366.926	288.164	2.52811	0.578241		6.45434	96.5914	5.82358	0.476436	0.213998
Phenylalanine	Amino acids, related	Shikimate family	14.8919	93.0552	146.331	1.7379	0.259949		4.66714	21.776	1.53737	0.376703	0.0342539
Shikimate	Amino acids, related	Shikimate family	1.19855	30.0536	3.09715	369.175	6.38405		0.684935	9.48944	1.44155	52.0517	0.78997
Quinic Acid	Secondary metabolism	Simple phenols	9.80278	6.65971	0.722241	348.169	1.28113		7.80763	2.20279	0.150798	29.5674	0.0713117
Gluconic Acid	Carbohydrates, related	Sugar acids	54.5011	100.341	47.5293	48.3351	73.1854		5.41373	31.4029	1.26703	6.13748	3.0257
Myoinositol	Carbohydrates, related	Sugar alcohols	106.676	684.986	417.44	360.07	119.336		24.7643	223.675	2.44352	30.5302	23.0966
Methionine	Amino acids, related	Sulfurous amino acids	3.51279	40.5413	54.8514	1.14008	1.27138		1.28553	12.7567	3.44343	0.245973	0.0973401
Glycerol	Complex lipids, fatty acids, related	Triglyceride	137.102	190.151	124.798	109.859	121.617		2.77808	63.7928	4.30346	14.9464	7.60841
Ornithine	Amino acids, related	Urea cycle, related	0.438599	4.66511	2.3384	0.0403948	0.0409844		0.139177	1.68396	0.318946	0.00902372	0.00368686
Maleic Acid	Organic acids		0.180579	0.457012	1.00151	2.07788	0.760143		0.00987784	0.121106	0.0339726	0.044189	0.0611612

## Sheet: Anova_FW
Normalized peak areas of metabolites per FW tested for significant differences with two-way Anova with subsequent Tukey post-hoc test. ns P > 0.05; * P ≤ 0.05; ** P ≤ 0.01; *** P ≤ 0.001; **** P ≤ 0.0001
Tukey's multiple comparisons test	Significant?	Summary
Aspartic Acid
S vs. gE	Yes	**
S vs. ES	No	ns
S vs. L	No	ns
S vs. R	No	ns
gE vs. ES	No	ns
gE vs. L	Yes	***
gE vs. R	Yes	***
ES vs. L	No	ns
ES vs. R	No	ns
L vs. R	No	ns
Lysine
S vs. gE	No	ns
S vs. ES	No	ns
S vs. L	No	ns
S vs. R	No	ns
gE vs. ES	No	ns
gE vs. L	No	ns
gE vs. R	No	ns
ES vs. L	No	ns
ES vs. R	No	ns
L vs. R	No	ns
Threonine
S vs. gE	No	ns
S vs. ES	No	ns
S vs. L	No	ns
S vs. R	No	ns
gE vs. ES	No	ns
gE vs. L	No	ns
gE vs. R	No	ns
ES vs. L	No	ns
ES vs. R	No	ns
L vs. R	No	ns
b Alanine
S vs. gE	No	ns
S vs. ES	No	ns
S vs. L	No	ns
S vs. R	No	ns
gE vs. ES	No	ns
gE vs. L	No	ns
gE vs. R	No	ns
ES vs. L	No	ns
ES vs. R	No	ns
L vs. R	No	ns
Malonic Acid
S vs. gE	No	ns
S vs. ES	No	ns
S vs. L	No	ns
S vs. R	No	ns
gE vs. ES	No	ns
gE vs. L	No	ns
gE vs. R	No	ns
ES vs. L	No	ns
ES vs. R	No	ns
L vs. R	No	ns
Lactate
S vs. gE	No	ns
S vs. ES	No	ns
S vs. L	No	ns
S vs. R	No	ns
gE vs. ES	No	ns
gE vs. L	No	ns
gE vs. R	No	ns
ES vs. L	No	ns
ES vs. R	No	ns
L vs. R	No	ns
Fructose
S vs. gE	Yes	***
S vs. ES	Yes	***
S vs. L	Yes	*
S vs. R	Yes	****
gE vs. ES	No	ns
gE vs. L	No	ns
gE vs. R	No	ns
ES vs. L	No	ns
ES vs. R	No	ns
L vs. R	No	ns
Glucose
S vs. gE	Yes	*
S vs. ES	No	ns
S vs. L	No	ns
S vs. R	No	ns
gE vs. ES	No	ns
gE vs. L	No	ns
gE vs. R	No	ns
ES vs. L	No	ns
ES vs. R	No	ns
L vs. R	No	ns
Sucrose
S vs. gE	Yes	****
S vs. ES	Yes	****
S vs. L	Yes	*
S vs. R	Yes	****
gE vs. ES	Yes	**
gE vs. L	Yes	****
gE vs. R	Yes	****
ES vs. L	Yes	****
ES vs. R	Yes	****
L vs. R	Yes	****
Xylose
S vs. gE	No	ns
S vs. ES	No	ns
S vs. L	No	ns
S vs. R	No	ns
gE vs. ES	No	ns
gE vs. L	No	ns
gE vs. R	No	ns
ES vs. L	No	ns
ES vs. R	No	ns
L vs. R	No	ns
Gaba
S vs. gE	No	ns
S vs. ES	No	ns
S vs. L	No	ns
S vs. R	No	ns
gE vs. ES	No	ns
gE vs. L	No	ns
gE vs. R	No	ns
ES vs. L	No	ns
ES vs. R	No	ns
L vs. R	No	ns
Glutamic Acid
S vs. gE	Yes	***
S vs. ES	Yes	***
S vs. L	No	ns
S vs. R	No	ns
gE vs. ES	No	ns
gE vs. L	Yes	****
gE vs. R	Yes	****
ES vs. L	Yes	****
ES vs. R	Yes	****
L vs. R	No	ns
Proline
S vs. gE	No	ns
S vs. ES	No	ns
S vs. L	No	ns
S vs. R	No	ns
gE vs. ES	No	ns
gE vs. L	No	ns
gE vs. R	No	ns
ES vs. L	No	ns
ES vs. R	No	ns
L vs. R	No	ns
a Ketoglutarate
S vs. gE	No	ns
S vs. ES	No	ns
S vs. L	No	ns
S vs. R	No	ns
gE vs. ES	No	ns
gE vs. L	No	ns
gE vs. R	No	ns
ES vs. L	No	ns
ES vs. R	No	ns
L vs. R	No	ns
Citric Acid
S vs. gE	No	ns
S vs. ES	No	ns
S vs. L	No	ns
S vs. R	No	ns
gE vs. ES	No	ns
gE vs. L	No	ns
gE vs. R	No	ns
ES vs. L	No	ns
ES vs. R	No	ns
L vs. R	No	ns
Fumaric Acid
S vs. gE	No	ns
S vs. ES	No	ns
S vs. L	No	ns
S vs. R	No	ns
gE vs. ES	No	ns
gE vs. L	No	ns
gE vs. R	No	ns
ES vs. L	No	ns
ES vs. R	No	ns
L vs. R	No	ns
Malic Acid
S vs. gE	No	ns
S vs. ES	No	ns
S vs. L	No	ns
S vs. R	Yes	*
gE vs. ES	No	ns
gE vs. L	No	ns
gE vs. R	No	ns
ES vs. L	No	ns
ES vs. R	No	ns
L vs. R	No	ns
Succinic Acid
S vs. gE	No	ns
S vs. ES	No	ns
S vs. L	No	ns
S vs. R	No	ns
gE vs. ES	No	ns
gE vs. L	No	ns
gE vs. R	No	ns
ES vs. L	No	ns
ES vs. R	No	ns
L vs. R	No	ns
Glycine
S vs. gE	No	ns
S vs. ES	No	ns
S vs. L	No	ns
S vs. R	No	ns
gE vs. ES	No	ns
gE vs. L	No	ns
gE vs. R	No	ns
ES vs. L	No	ns
ES vs. R	No	ns
L vs. R	No	ns
Serine
S vs. gE	Yes	***
S vs. ES	Yes	**
S vs. L	No	ns
S vs. R	No	ns
gE vs. ES	No	ns
gE vs. L	Yes	***
gE vs. R	Yes	***
ES vs. L	Yes	**
ES vs. R	Yes	***
L vs. R	No	ns
Glyceric Acid
S vs. gE	No	ns
S vs. ES	No	ns
S vs. L	No	ns
S vs. R	No	ns
gE vs. ES	No	ns
gE vs. L	No	ns
gE vs. R	No	ns
ES vs. L	No	ns
ES vs. R	No	ns
L vs. R	No	ns
Glycolic Acid
S vs. gE	No	ns
S vs. ES	No	ns
S vs. L	No	ns
S vs. R	No	ns
gE vs. ES	No	ns
gE vs. L	No	ns
gE vs. R	No	ns
ES vs. L	No	ns
ES vs. R	No	ns
L vs. R	No	ns
a Alanine
S vs. gE	Yes	***
S vs. ES	Yes	***
S vs. L	No	ns
S vs. R	No	ns
gE vs. ES	No	ns
gE vs. L	Yes	***
gE vs. R	Yes	****
ES vs. L	Yes	***
ES vs. R	Yes	***
L vs. R	No	ns
Isoleucine
S vs. gE	No	ns
S vs. ES	No	ns
S vs. L	No	ns
S vs. R	No	ns
gE vs. ES	No	ns
gE vs. L	No	ns
gE vs. R	No	ns
ES vs. L	No	ns
ES vs. R	No	ns
L vs. R	No	ns
Leucine
S vs. gE	No	ns
S vs. ES	No	ns
S vs. L	No	ns
S vs. R	No	ns
gE vs. ES	No	ns
gE vs. L	No	ns
gE vs. R	No	ns
ES vs. L	No	ns
ES vs. R	No	ns
L vs. R	No	ns
Valine
S vs. gE	Yes	***
S vs. ES	Yes	**
S vs. L	No	ns
S vs. R	No	ns
gE vs. ES	No	ns
gE vs. L	Yes	****
gE vs. R	Yes	****
ES vs. L	Yes	**
ES vs. R	Yes	**
L vs. R	No	ns
Phenylalanine
S vs. gE	No	ns
S vs. ES	No	ns
S vs. L	No	ns
S vs. R	No	ns
gE vs. ES	No	ns
gE vs. L	No	ns
gE vs. R	No	ns
ES vs. L	No	ns
ES vs. R	No	ns
L vs. R	No	ns
Shikimate
S vs. gE	No	ns
S vs. ES	No	ns
S vs. L	Yes	****
S vs. R	No	ns
gE vs. ES	No	ns
gE vs. L	Yes	***
gE vs. R	No	ns
ES vs. L	Yes	****
ES vs. R	No	ns
L vs. R	Yes	****
Quinic Acid
S vs. gE	No	ns
S vs. ES	No	ns
S vs. L	Yes	***
S vs. R	No	ns
gE vs. ES	No	ns
gE vs. L	Yes	***
gE vs. R	No	ns
ES vs. L	Yes	***
ES vs. R	No	ns
L vs. R	Yes	***
Gluconic Acid
S vs. gE	No	ns
S vs. ES	No	ns
S vs. L	No	ns
S vs. R	No	ns
gE vs. ES	No	ns
gE vs. L	No	ns
gE vs. R	No	ns
ES vs. L	No	ns
ES vs. R	No	ns
L vs. R	No	ns
Myoinositol
S vs. gE	Yes	****
S vs. ES	Yes	**
S vs. L	Yes	*
S vs. R	No	ns
gE vs. ES	Yes	**
gE vs. L	Yes	***
gE vs. R	Yes	****
ES vs. L	No	ns
ES vs. R	Yes	**
L vs. R	Yes	*
Methionine
S vs. gE	No	ns
S vs. ES	No	ns
S vs. L	No	ns
S vs. R	No	ns
gE vs. ES	No	ns
gE vs. L	No	ns
gE vs. R	No	ns
ES vs. L	No	ns
ES vs. R	No	ns
L vs. R	No	ns
Glycerol
S vs. gE	No	ns
S vs. ES	No	ns
S vs. L	No	ns
S vs. R	No	ns
gE vs. ES	No	ns
gE vs. L	No	ns
gE vs. R	No	ns
ES vs. L	No	ns
ES vs. R	No	ns
L vs. R	No	ns
Ornithine
S vs. gE	No	ns
S vs. ES	No	ns
S vs. L	No	ns
S vs. R	No	ns
gE vs. ES	No	ns
gE vs. L	No	ns
gE vs. R	No	ns
ES vs. L	No	ns
ES vs. R	No	ns
L vs. R	No	ns
Maleic Acid
S vs. gE	No	ns
S vs. ES	No	ns
S vs. L	No	ns
S vs. R	No	ns
gE vs. ES	No	ns
gE vs. L	No	ns
gE vs. R	No	ns
ES vs. L	No	ns
ES vs. R	No	ns
L vs. R	No	ns
